# Supplementary material for: The Lepidoptera of White Sands National Monument, Otero County, New Mexico, USA 3. A new species of Aleptina Dyar, 1902 (Lepidoptera, Noctuidae, Amphipyrinae, Psaphidini)
Source: Zookeys. 2011 Nov 24;(149):125–33. doi: 10.3897/zookeys.149.1517 (PMC3234415; doi:10.3897/zookeys.149.1517)
Supplement: XML Treatment for Aleptina arenaria [file zookeys.149.1517-treatment1.xml]

<!DOCTYPE tp:taxon-treatment
  PUBLIC "-//TaxonX//DTD Taxonomic Treatment Publishing DTD v0 20100105//EN" "tax-treatment-NSO.dtd">
<tp:taxon-treatment xmlns:tp="http://www.plazi.org/taxpub"><tp:treatment-meta><mixed-citation publication-type="journal"><person-group><name><surname>Metzler</surname><given-names>Eric H.</given-names></name><name><surname>Forbes</surname><given-names>Gregory S.</given-names></name></person-group><article-title>The Lepidoptera of White Sands National Monument, Otero County, New Mexico, USA 3. A new species of 
                    <italic>Aleptina</italic> Dyar, 1902 (Lepidoptera, Noctuidae, Amphipyrinae, Psaphidini)
                </article-title><source>Zookeys</source><day>24</day><month>11</month><year>2011</year><volume>2011</volume><issue>149</issue><fpage>125</fpage><lpage>133</lpage><pub-id pub-id-type="doi">10.3897/zookeys.149.1517</pub-id></mixed-citation></tp:treatment-meta><tp:nomenclature><tp:taxon-name>
                        <tp:taxon-name-part taxon-name-part-type="genus">Aleptina</tp:taxon-name-part>
                        <tp:taxon-name-part taxon-name-part-type="species">arenaria</tp:taxon-name-part>
                    <object-id xmlns:xlink="http://www.w3.org/1999/xlink" xlink:type="simple">urn:lsid:zoobank.org:act:B2D5BDEB-3743-4C92-87EE-9899390FA809</object-id>
                    <object-id xmlns:xlink="http://www.w3.org/1999/xlink" xlink:type="simple">http://species-id.net/wiki/Aleptina_arenaria</object-id>
                    </tp:taxon-name><tp:taxon-authority>Metzler &amp; Forbes,</tp:taxon-authority><tp:taxon-status xmlns:xlink="http://www.w3.org/1999/xlink" xlink:type="simple">sp. n.</tp:taxon-status><xref ref-type="fig" rid="F1">Figs 1, 2</xref><xref ref-type="fig" rid="F2">11, 12</xref><xref ref-type="fig" rid="F3">13, 14</xref><xref ref-type="fig" rid="F4">17, 18</xref></tp:nomenclature><tp:treatment-sec sec-type="Type Material"><title>Type Material.</title><p> Holotype: male, pinned with labels as follows: “USA: NM: Otero Co. White Sands Nat[ional] Mon[ument], interdune habitat, <named-content xmlns:xlink="http://www.w3.org/1999/xlink" content-type="dwc:verbatimCoordinates" xlink:type="simple">106°10.84'W, 32°46.64'N</named-content> 4,008', 17 May 2010 WsnmF, Eric H. Metzler, uv tr[a]p, Accss #: WHSA - 00131" “HOLOTYPE USNM <italic><tp:taxon-name>Aleptina arenaria</tp:taxon-name></italic> Metzler &amp; Forbes” [red handwritten label] (USNM). Paratypes: 5 males and 7 females: USA: NM: Otero Co. White Sands Nat[ional] Mon[ument] (hereafter WSNM), interdune habitat, <named-content xmlns:xlink="http://www.w3.org/1999/xlink" content-type="dwc:verbatimCoordinates" xlink:type="simple">106°11.38'W, 32°46.69'N</named-content> 4,000', 15 July 2009 WSNM8, Eric H. Metzler, uv tr[a]p, Accss #: WHSA - 00131. USA: NM: Otero Co. WSNM, interdune habitat,<!--PageBreak--> <named-content xmlns:xlink="http://www.w3.org/1999/xlink" content-type="dwc:verbatimCoordinates" xlink:type="simple">106°10.84'W, 32°46.64'N</named-content> 4,008’, 12 Sept. 2010 WSNMF, Eric H. Metzler, uv tr[a]p, Accss #: WHSA – 00131. WSNM, interdune habitat, <named-content xmlns:xlink="http://www.w3.org/1999/xlink" content-type="dwc:verbatimCoordinates" xlink:type="simple">106°11.38'W, 32°46.69'N</named-content> 4,000', 11 June 2010 WSNM8, Eric H. Metzler, uv tr[a]p, Accss #: WHSA - 00131. WSNM, interdune habitat, <named-content xmlns:xlink="http://www.w3.org/1999/xlink" content-type="dwc:verbatimCoordinates" xlink:type="simple">106°11.32'W, 32°45.72'N</named-content> 4,000', 22 July 2008 WSNM9, Eric H. Metzler, uv tr[a]p, Accss #: WHSA - 00131. WSNM, interdune habitat, <named-content xmlns:xlink="http://www.w3.org/1999/xlink" content-type="dwc:verbatimCoordinates" xlink:type="simple">106°11.32'W, 32°45.72'N</named-content> 4,000', 17 May 2010 WSNM9, Eric H. Metzler, uv tr[a]p, Accss #: WHSA - 00131. WSNM, interdune habitat, <named-content xmlns:xlink="http://www.w3.org/1999/xlink" content-type="dwc:verbatimCoordinates" xlink:type="simple">106°10.84'W, 32°46.64'N</named-content> 4,008', 14 Sept 2009 WsnmF, Eric H. Metzler, uv tr[a]p, Accss #: WHSA - 00131. WSNM, interdune habitat, <named-content xmlns:xlink="http://www.w3.org/1999/xlink" content-type="dwc:verbatimCoordinates" xlink:type="simple">106°10.82'W, 32°46.62'N</named-content> 4,008', 15 July 2009 WSNMD, Eric H. Metzler, uv tr[a]p, Accss #: WHSA - 00131. Paratypes are deposited with UNM, MSU and EHM.
                    </p></tp:treatment-sec><tp:treatment-sec sec-type="Etymology"><title>Etymology.</title><p> Gypsum sand is the substrate of the white dune field at White Sands National Monument. <italic><tp:taxon-name>Arena</tp:taxon-name></italic> means sand in Latin. The Latin suffix -aria means connected with something. The specific epithet of this species, <italic>arenaria</italic>, a singular adjective, calls attention to the specialized sandy habitat where <italic><tp:taxon-name>Aleptina arenaria</tp:taxon-name></italic> was discovered.
                    </p></tp:treatment-sec><tp:treatment-sec sec-type="Diagnosis"><title>Diagnosis.</title><p> <italic><tp:taxon-name>Aleptina arenaria</tp:taxon-name></italic> (<xref ref-type="fig" rid="F1">Figs 1, 2</xref>) is a gray moth with normal noctuid transverse markings and spots. The diagnostic features are 1) male with gray hindwings, 2) antemedial and subterminal areas of the forewing are pale tan (chamois colored), 3) smoothly rounded apex of the male valve without process (<xref ref-type="fig" rid="F2">Fig. 11</xref>), and 4) blunt posteriorly directed processes on female 8<sup>th</sup> sternite (<xref ref-type="fig" rid="F3">Figs 13, 14</xref>). In White Sands National Monument <italic><tp:taxon-name>Aleptina arenaria</tp:taxon-name></italic> flies with and might be mistaken for a washed-out specimen of <italic><tp:taxon-name>Aleptina inca</tp:taxon-name></italic> Dyar, 1913 (<xref ref-type="fig" rid="F1">Figs 3, 4</xref>).The male hind wing of <italic><tp:taxon-name>Aleptina inca</tp:taxon-name></italic> is white, the male hindwing of <italic><tp:taxon-name>Aleptina arenaria</tp:taxon-name></italic> is gray. The clasper of the male genitalia of <italic><tp:taxon-name>Aleptina inca</tp:taxon-name></italic> (<xref ref-type="fig" rid="F2">Fig. 7</xref>) is half the length of the valve and slender; the clasper of <italic><tp:taxon-name>Aleptina arenaria</tp:taxon-name></italic> is shorter and heavier, more like that of A<italic>leptina clinopetes</italic> (Dyar, 1920) (<xref ref-type="fig" rid="F1">Figs 5, 6</xref>,<xref ref-type="fig" rid="F2"> 9</xref>). The costal margin at the distal end of the valve of <italic><tp:taxon-name>Aleptina clinopetes</tp:taxon-name></italic> (<xref ref-type="fig" rid="F2">Fig. 9</xref>) has a finger-like process; the costal margin at the distal end of the valve of <italic><tp:taxon-name>Aleptina arenaria</tp:taxon-name></italic> is without a process. The posteriorly directed processes of the female 8<sup>th</sup> sternite of <italic><tp:taxon-name>Aleptina inca</tp:taxon-name></italic> (<xref ref-type="fig" rid="F3">Fig. 15</xref>) are thin, long, and pointed; the processes of <italic><tp:taxon-name>Aleptina arenaria</tp:taxon-name></italic> are stout and short. In <italic><tp:taxon-name>Aleptina clinopetes</tp:taxon-name></italic>, the processes are stout and longer (<xref ref-type="fig" rid="F3">Fig. 16</xref>). In the key to species in <xref ref-type="bibr" rid="B11">Todd et al. (1984)</xref>, <italic><tp:taxon-name>Aleptina arenaria</tp:taxon-name></italic> keys to <italic><tp:taxon-name>Aleptina inca</tp:taxon-name></italic> in couplet 1 because both species have the front (frons) produced into a shelf-like prominence. The differences noted above will separate <italic><tp:taxon-name>Aleptina arenaria</tp:taxon-name></italic>, <italic><tp:taxon-name>Aleptina inca</tp:taxon-name></italic>, and <italic><tp:taxon-name>Aleptina clinopetes</tp:taxon-name></italic>.
                    </p></tp:treatment-sec><tp:treatment-sec sec-type="Description"><title>Description.</title><p> Adult male (<xref ref-type="fig" rid="F1">Fig. 1</xref>). Head - frons produced into a shelf, gray dorsad, pale tan (chamois colored) between the shelf and clypeus; vertex scales narrow strap-like, gray; labial palpus erect, scales spatulate, black laterally and dorsally, white ventrally, each segment pale tipped. Haustellum coiled between labial palpi. Antenna filiform, dorsally pale gray, closely scaled, ventrally naked, gray. Thorax - dorsum gray, mixture of pale and dark, scales spatulate; underside dirty white, scales erect long hair-like. Legs dark gray, closely scaled, sparse long hair-like whitish scales; tarsomeres dark gray and black, white tipped. Fore wing: Length 10 mm (no variation, n = 4). Gray with pale tan (chamois colored) in antemedial and subterminal areas. Basal line obscure, basal area pale gray; antemedial line double at costa, single at inner margin, antemedial area pale tan; postmedial line obscure, excurved beyond reniform, highlighted with dark dashes on veins, double at inner margin; subterminal line a white shade, postmedial area pale tan; terminal line black, subterminal area gray; orbicular spot a round black and white ring filled with gray; reniform spot a kidney shaped black and white ring filled with gray; costa at postmedial area pale gray; fringe gray with white bars; underside gray, darker along costal and terminal areas; fringe dark gray. Hind wing pale gray, darker in terminal areas, fringe pale gray; underside pale gray, costa darker, fringe pale gray. Abdomen - dorsum closely scaled, pale tan-gray; underside closely scaled, whitish. Genitalia (<xref ref-type="fig" rid="F2">Fig. 11</xref>) - tegumen expanded laterally, bilobed, uncus nearly straight, lightly setose, terminally produced to a small bulb, three stout dorsal setae; saccus short, narrowly V-shaped; juxta with long thin spine pointed anteriorly; valve strap-like, sacculus sclerotized, well developed, costa undul<!--PageBreak-->ating, sclerotized basal 2/3 length, cucullus membranous, corona not developed, clasper sinuous, 1/3 length of valve, stout at base, produced to a point. Aedeagus (<xref ref-type="fig" rid="F2">Fig. 12</xref>) sinuous, sclerotized, apex with thin blunt point, vesica with two patches of thin setae.
                    </p><p>Adult female (<xref ref-type="fig" rid="F1">Fig. 2</xref>): similar to male. Forewing length 10 mm, no variation, n = 7. Genitalia (<xref ref-type="fig" rid="F3">Figs 13, 14</xref>): Papilla analis not sclerotized, setose; posterior apophysis extends anteriorly to mid-point of eighth segment; anterior apophysis short and stout; eighth segment anterior ventral margin with two posteriorly directed processes, broadly rounded, acute apices; ductus bursae sclerotized at extreme posterior end, else membranous, elongate directed to right; corpus bursae expanded to left, signa absent.
                    </p></tp:treatment-sec><tp:treatment-sec sec-type="Remarks"><title>Remarks.</title><p> This new species is placed in the genus <italic><tp:taxon-name>Aleptina</tp:taxon-name></italic> <xref ref-type="bibr" rid="B2">Dyar (1902)</xref> based on appearance of the adult and the structure of the male and female genitalia.
                    </p></tp:treatment-sec><tp:treatment-sec sec-type="Distribution and biology"><title>Distribution and biology.</title><p> <italic><tp:taxon-name>Aleptina arenaria</tp:taxon-name></italic> occurs in White Sands National Monument, Otero County, New Mexico (<xref ref-type="fig" rid="F4">Figs 17, 18</xref>). Adults were collected in black light traps placed within the white gypsum dunes, and interdunal areas. The immature stages and larval host plants are unknown.
                    </p></tp:treatment-sec><tp:treatment-sec><!--Section generated to contain objects referenced in tp:taxon-treatment.--><fig id="F1" position="float" orientation="portrait"><caption><p><bold>Figures 1–6. <italic><tp:taxon-name>Aleptina</tp:taxon-name></italic> adults. 1</bold> <italic><tp:taxon-name>Aleptina arenaria</tp:taxon-name></italic> Metzler &amp; Forbes, male holotype <bold>2</bold> <italic><tp:taxon-name>Aleptina arenaria</tp:taxon-name></italic> Metzler &amp; Forbes, female paratype <bold>3</bold> <italic><tp:taxon-name>Aleptina inca</tp:taxon-name></italic> Dyar, male <bold>4</bold> <italic><tp:taxon-name>Aleptina inca</tp:taxon-name></italic> Dyar, female <bold>5</bold> <italic><tp:taxon-name>Aleptina clinopetes</tp:taxon-name></italic> Dyar, male <bold>6</bold> <italic><tp:taxon-name>Aleptina clinopetes</tp:taxon-name></italic> Dyar, female.</p></caption><graphic xmlns:xlink="http://www.w3.org/1999/xlink" xlink:href="ZooKeys-149-125-g001.jpg" position="float" orientation="portrait" xlink:type="simple"/></fig><fig id="F2" position="float" orientation="portrait"><caption><p><bold>Figures 7–12. <italic><tp:taxon-name>Aleptina</tp:taxon-name></italic> male genitalia. 7</bold> <italic><tp:taxon-name>Aleptina inca</tp:taxon-name></italic> Dyar, male genital details <bold>8</bold> <italic><tp:taxon-name>Aleptina inca</tp:taxon-name></italic> Dyar, male genital details of aedeagus <bold>9</bold> <italic><tp:taxon-name>Aleptina clinopetes</tp:taxon-name></italic> Dyar, male genital details <bold>10</bold> <italic><tp:taxon-name>Aleptina clinopetes</tp:taxon-name></italic> Dyar, male genital details of aedeagus <bold>11</bold> <italic><tp:taxon-name>Aleptina arenaria</tp:taxon-name></italic> Metzler &amp; Forbes, male genital details, paratype <bold>12</bold> <italic><tp:taxon-name>Aleptina arenaria</tp:taxon-name></italic> Metzler &amp; Forbes, male genital details of aedeagus. paratype.</p></caption><graphic xmlns:xlink="http://www.w3.org/1999/xlink" xlink:href="ZooKeys-149-125-g002.jpg" position="float" orientation="portrait" xlink:type="simple"/></fig><fig id="F3" position="float" orientation="portrait"><caption><p><bold>Figures 13–16. <italic><tp:taxon-name>Aleptina</tp:taxon-name></italic> female genitalia. 13</bold> <italic><tp:taxon-name>Aleptina arenaria</tp:taxon-name></italic> Metzler &amp; Forbes, female genital details. paratype <bold>14</bold> <italic><tp:taxon-name>Aleptina arenaria</tp:taxon-name></italic> Metzler &amp; Forbes, female genital details of two eighth sternite processes. paratype <bold>15</bold> <italic><tp:taxon-name>Aleptina inca</tp:taxon-name></italic> Dyar, female genital details <bold>16</bold> <italic><tp:taxon-name>Aleptina clinopetes</tp:taxon-name></italic> Dyar, female genital details.</p></caption><graphic xmlns:xlink="http://www.w3.org/1999/xlink" xlink:href="ZooKeys-149-125-g003.jpg" position="float" orientation="portrait" xlink:type="simple"/></fig><fig id="F4" position="float" orientation="portrait"><caption><p><bold>Figures 17–18. <italic><tp:taxon-name>Aleptina</tp:taxon-name></italic><italic>arenaria</italic> habitat and distribution map. 17</bold> White dunes habitat of type locality of <italic><tp:taxon-name>Aleptina arenaria</tp:taxon-name></italic> <bold>18</bold> Distribution map for <italic><tp:taxon-name>Aleptina arenaria</tp:taxon-name></italic>.</p></caption><graphic xmlns:xlink="http://www.w3.org/1999/xlink" xlink:href="ZooKeys-149-125-g004.jpg" position="float" orientation="portrait" xlink:type="simple"/></fig></tp:treatment-sec><ref-list><ref id="B11"><mixed-citation xmlns:xlink="http://www.w3.org/1999/xlink" xlink:type="simple"><person-group><name name-style="western"><surname>Todd</surname><given-names>EL</given-names></name><name name-style="western"><surname>Blanchard</surname><given-names>A</given-names></name><name name-style="western"><surname>Poole</surname><given-names>RW</given-names></name></person-group> (<year>1984</year>)<article-title> A revision of the genus <italic>Aleptina</italic> (Lepidoptera: Noctuidae).</article-title><source>Proceedings of the Entomological Society of Washington </source><volume>86</volume> (<issue>4</issue>): <fpage>951</fpage>-<lpage>960</lpage>.</mixed-citation></ref><ref id="B2"><mixed-citation xmlns:xlink="http://www.w3.org/1999/xlink" xlink:type="simple"><person-group><name name-style="western"><surname>Dyar</surname><given-names>HG</given-names></name></person-group> (<year>1902</year>)<source> Description of a new noctuid. The Canadian Entomologist 34: 105. </source><ext-link ext-link-type="uri" xlink:href="http://dx.doi.org/10.4039/Ent34105a-4" xlink:type="simple">doi: 10.4039/Ent34105a-4</ext-link></mixed-citation></ref></ref-list></tp:taxon-treatment>
